# Supplementary material for: Microbiomes of North American Triatominae: The Grounds for Chagas Disease Epidemiology
Source: Front Microbiol. 2018 Jun 13;9:1167. doi: 10.3389/fmicb.2018.01167 (PMC6008411; doi:10.3389/fmicb.2018.01167)
Supplement: Supplementary file 1 [file Data_Sheet_1.xlsx]

## Sheet: Table1
Supplementary Table 1. R² values for pairwise comparisons between different ontogenetic stages.
	L0	L1-L4	L5-L6	F
L0	-	0.42774	0.45111	0.44984
L1-L4		-	0.48285	0.59343
L5-L6			-	0.34452
F				-
Significance level designation:
0.05
0.01

## Sheet: Table2
Supplementary Table 2. Relative abundance of the main bacterial taxa in field sampled species.
T. sanguisuga	relative abundance (%)		T. protracta	relative abundance (%)
Arsenophonus	39.517		Proteiniphilum	40.6712
Acinetobacter	14.3295		Dietzia	11.6431
Stenotrophomonas	6.21344		Salmonella	10.4069
Rhodopseudomonas	4.65156		Peptoniphilus	8.95421
Pseudomonas	4.44709		Neisseriaceae	6.15193
Sphingobacterium	3.43755		Mycobacterium	3.65349
Streptomyces	1.96939		Morganella	2.29657
Arthrobacter	1.66127		Enterococcus	1.8127
Staphylococcus	1.49088		Porphyromonadaceae	1.73777
Geobacillus	1.34038		Campylobacter	1.21852
Enterobacteriaceae	1.31908		Staphylococcus	1.07388
Streptomyces	1.24808		Other	10.3798
Lysobacter	1.22678
Escherichia	1.17567
Alcaligenaceae	1.14017
Bacillus	1.00528
Other	13.8269
